# Supplementary material for: Do Juveniles Who Have Committed Sexual Offenses Have Higher Callous-Unemotional Traits Compared to Juveniles Who Have Committed General Offenses? A Systematic Review
Source: Behav Sci (Basel). 2024 Jun 24;14(7):525. doi: 10.3390/bs14070525 (PMC11273882; doi:10.3390/bs14070525)
Supplement: Supplementary file 1 [file behavsci-14-00525-s001.zip]

Archive with 2 entries (2 files):
- Supplementary material SII_.pdf
- Supplementary material SI_.pdf
